# Supplementary material for: ROS–Responsive Ferrocenyl Amphiphilic PAMAM Dendrimers for On–Demand Delivery of siRNA Therapeutics to Cancer Cells
Source: Pharmaceutics. 2024 Jul 13;16(7):936. doi: 10.3390/pharmaceutics16070936 (PMC11280363; doi:10.3390/pharmaceutics16070936)
Supplement: Supplementary file 1 [file pharmaceutics-16-00936-s001.zip]

Archive with 1 entries (1 files):
- pharmaceutics-3025647-supplementary.pdf
